# Supplementary material for: Mathematical Framework for the Representation of the Travel of an Accelerometer-Based Texture Testing Device
Source: Sensors (Basel). 2025 May 22;25(11):3273. doi: 10.3390/s25113273 (PMC12157044; doi:10.3390/s25113273)
Supplement: Supplementary file 1 [file sensors-25-03273-s001.zip]

Archive with 6 entries (6 files):
- comparison_models.m
- comparison_T0.xlsx
- compute_powerseries_solving_ode.m
- Derivations_of_the_formulas.pdf
- deviation_cosine.xlsx
- Methodology_ revised 2025.pdf
