# Supplementary material for: Mathematical Framework for the Representation of the Travel of an Accelerometer-Based Texture Testing Device
Source: Sensors (Basel). 2025 May 22;25(11):3273. doi: 10.3390/s25113273 (PMC12157044; doi:10.3390/s25113273)
Supplement: Supplementary file 1 [file sensors-25-03273-s001.zip › comparison_models.m]

%%%%%%%%%%%%%%%%%%%%%%%%%%%%%%%%%%%%%%%%%%%%%%%%%%%%%%%%%%%%%%%%%%%%%%%%%%
%% Comparism: ODE45-Simulation, free fall, hammer construction          %% 
%%            motion in air                                             %%               
%%%%%%%%%%%%%%%%%%%%%%%%%%%%%%%%%%%%%%%%%%%%%%%%%%%%%%%%%%%%%%%%%%%%%%%%%%
clear all
close all
clc
figure
clf
tiledlayout(2,2)
% format long
%% constants defined by construction
g=9.81;  % m/s²
l=0.170;  % m
m=0.104; % kg
v0=0;    % m/s
%% tolerances defined by user
d_l=0.001; % m
d_h=0.001; % m; related to h0
%% define initial conditions: heights, timespan
t=0:0.0001:0.2;

%% start loop for computing 4 heights

h0_v=[0.0250 0.050 0.0750 0.1000]; %****

for i=1:4 %****
h0=h0_v(i);
nexttile

%% compute free fall
[tf, xf, vf, af,t12f,d_t12,x12f,v12f,d_v12f,a12f]=fall(t,g,h0,d_h);
xf=xf(xf>0);
tf=tf(1:length(xf));
vf=vf(1:length(xf));
af=af(1:length(xf));
FreeFall=[t12f; d_t12; x12f; v12f; d_v12f; a12f];

%% compute hammer construction
[th, xh, vh, ah,t12h,d_t12,x12h,v12h,d_v12,a12h]=hammer(t,g,l,h0,d_h,d_l);
xh=xh(xh>0);
th=th(1:length(xh));
vh=vh(1:length(xh));
ah=ah(1:length(xh));
Hammer=[t12h; d_t12; x12h; v12h; d_v12; a12h];


%% compute simulation
% ODE45
dxdt=@(t,x,l,g) [x(2); g/l^2*(x(1))^2-(x(1))*(x(2))^2/(l^2-(x(1)^2))-g];
y0=[h0 v0];
tspan=[t(1) t(end)];
opt=odeset('maxstep',0.00001);
[t,x]=ode45(@(t,x) dxdt(t,x,l,g),tspan,double(y0),opt);
tode=[t x];
tode=tode(tode(:,2)>0,:);
tode12a=(tode(end,3)-tode(end-1,3))/(tode(end,1)-tode(end-1,1));
ODE45=[tode(end,1); "--";tode(end,2); tode(end,3); "---";tode12a];


%% comparing free fall, hammer construction and ode45: result = try (xf+xh)/2
%% compute mean_fh=(xf+xh)/2
[tm,xm,vm,am,t12m,d_t12m,x12m,v12m,d_v12m,a12m]=mean_fh(t,g,l,h0,d_h,d_l);
xm=xm(xm>0);
tm=tm(1:length(xm));
vm=vm(1:length(xm));
am=am(1:length(xm));
Average=[t12m; d_t12m; x12m; v12m; d_v12m; a12m];

%% display settings
settings=['length=',num2str(l), 'm; mass=',num2str(m), 'kg; height=',num2str(h0), 'm; velocity=',num2str(v0),'m/s']

%% create table
Comparison=["time t (s)";"deviation dt (s)"; "path x (m)";"velocity v (m/s)";"deviation dv (m/s)";"acceleration a (m/s^2)"];
showtable=table(Comparison,FreeFall,Hammer,Average,ODE45)
% % % Comparison=["time t (s)";"path x (m)";"velocity v (m/s)";"acceleration a (m/s^2)"];
% % % showtable=table(Comparison,FreeFall,Hammer,Average,ODE45)


%% draw curves

box on
hold on
xlabel('time t')
ylabel('vertical distance x(t)')

plot(tf, xf)
plot(th, xh)
plot(tode(:,1), tode(:,2))
plot(tm, xm)
title(['Initial height: ',num2str(h0_v(i)),'m'])
legend('free fall','hammer','ODE45','average','Location','southwest')


end %***

%%%%%%%%%%%%%%
%% Function %%
%%%%%%%%%%%%%%
function [t,x,v,a,t12,d_t12,x12, v12,d_v12,a12]=fall(t,g,h0,d_h)
% free fall
 x = h0-(g/2)*t.^2;
 v = -g*t;
 a = -g+0*t;
 t12=sqrt(2*h0/g);
 d_t12=t12*d_h/(2*h0);
 x12=0;
 v12=-sqrt(2*h0*g);

d_v12=abs(v12*d_t12/t12);

 a12=-g;
end

function [t,x,v,a,t12,d_t12,x12,v12,d_v12,a12]=hammer(t,g,l,h0,d_h,d_l)
 % hammer construction: quadratic approximation 
 x = h0-(g/2)*((l^2-h0^2)/l^2)*t.^2;
 v = -g*((l^2-h0^2)/l^2)*t;
 a = -g*((l^2-h0^2)/l^2)+0*t; 
 t12=sqrt(2*h0/g)*sqrt(l^2/(l^2-h0^2));
 d_t12=t12*((h0^2/(l^2-h0^2))*(d_l/l)+(1/2)*((l^2+h0^2)/(l^2-h0^2))*(d_h/h0));
 x12=0;
 v12=-sqrt(2*h0*g)*sqrt((l^2-h0^2)/l^2);

 d_v12=abs( v12* ((2*h0^2/(l^2-h0^2)) * (d_h/h0+d_l/l)  + d_t12/t12) );


 a12=-g*((l^2-h0^2)/l^2);
end

function [t,x,v,a,t12,d_t12,x12,v12,d_v12,a12]=mean_fh(t,g,l,h0,d_h,d_l)
 % hammer construction: quadratic approximation 
 x = h0-(g/2)*t.^2*((2*l^2-h0^2)/(2*l^2));
 v = -g*t*((2*l^2-h0^2)/(2*l^2));
 a = -g*((2*l^2-h0^2)/(2*l^2))+t*0;
 t12=sqrt(2*h0/g)*sqrt(2*l^2/(2*l^2-h0^2));

 d_t12=t12*((h0^2/(2*l^2-h0^2))*(d_l/l) + (1/2)* ((2*l^2+h0^2)/(2*l^2-h0^2))*(d_h/h0));


 x12=0;
 v12=-sqrt(2*h0*g)*sqrt((2*l^2-h0^2)/(2*l^2));


 d_v12=abs( v12* ((2*h0^2/(2*l^2-h0^2)) * (d_h/h0+d_l/l)  + d_t12/t12) );

 a12=-g*((l^2-h0^2)/l^2);
end
