# Supplementary material for: Mathematical Framework for the Representation of the Travel of an Accelerometer-Based Texture Testing Device
Source: Sensors (Basel). 2025 May 22;25(11):3273. doi: 10.3390/s25113273 (PMC12157044; doi:10.3390/s25113273)
Supplement: Supplementary file 1 [file sensors-25-03273-s001.zip › comparison_T0.xlsx]

## Sheet: Tabelle1
Table 5
h <m>	T0, free fall <s>	T0, hammer model <s>	T0, average model <s>	T0,freefall : T0,hammer : T0,average
0.025	0.0713922	0.0721769	0.0717813	1	:	1.01099	:	1.00545
0.05	0.100964	0.105636	0.103221	1	:	1.04628	:	1.02235
0.075	0.123655	0.137789	0.13015	1	:	1.1143	:	1.05253
l <m>	0.17
g <m/s^2>	9.81
Table 6
Young's modulus, Energy restitution
h <m>	T0,freefall : T0,hammer : T0,average
0.025	1	:	0.978374	:	0.989187
0.05	1	:	0.913495	:	0.956747
0.075	1	:	0.805363	:	0.902682
