# Supplementary material for: Mathematical Framework for the Representation of the Travel of an Accelerometer-Based Texture Testing Device
Source: Sensors (Basel). 2025 May 22;25(11):3273. doi: 10.3390/s25113273 (PMC12157044; doi:10.3390/s25113273)
Supplement: Supplementary file 1 [file sensors-25-03273-s001.zip › compute_powerseries_solving_ode.m]

%% solve ODE by power series
%  compute power series with order n
%  second-order differential equation  with x(0)=h0, x'(0)=v0
%% preparations
clear all
close all
clc
%% settings
% define constants and variables
syms t x x1 x2 c1 c2 m g l h0 v0 k c v12 v23 v h
% **************
% **************
n=4; % define order; at least 3
DGL=(l^2-x^2)*x2+(l^2-x^2)*g+(l^2-x^2)*k*x/m+(l^2-x^2)*c*x1/m+x*x1^2-(l^2-x^2)*g*x^2/l^2; % define ODE
% x = x(t); x1 = d(x)/dt; x2 = d^2(x)/dt^2
% **************
% **************
% define polynomial function x(t)= c1 + c2*t+... + c(n+1)*t^n
C = sym('c',[1 n+1]); % vector of the coefficients c1, c2 ... c(n+1)
E=linspace(0, n, n+1); % exponents
P=t.^E*C.'; % polynomial function
P1=diff(P); % first derivative
P2=diff(P1); % second derivative
P012=[P P1 P2];
x012=[x x1 x2];
%% Calculate C
cnsys=simplify(coeffs(simplify(subs(DGL,x012,P012)),t)); % substitute P P1 P2 in DGL, coefficient comparison
for i=1:n+1
    eqsys(i)=(strcat(string(cnsys(i)),'==0',';')); % system of equations
end
CC=C(3:end); % ODE: second order; c1=h0, c2=v0
eqsys=eqsys(1:end-2);
eqsys=strrep(eqsys,'c1','h0');
eqsys=strrep(eqsys,'c2','v0');
P=subs(P,[c1,c2],[h0,v0]);
%% Display power series - general solution
solC0=solve(str2sym(eqsys),CC); % solution: coefficients
solC00=struct2cell(solC0)';
Pgen=subs(P,CC,solC00); % Solution: power series h0<>0, v0<>0
%% Compute and display results
%% Display power serien - h0<>0 v0=0 k=0 c=0
% part 1
solCh0=subs(solC0,[h0,v0,k,c],[h,0,0,0]);
solCh0=struct2cell(solCh0)';
Ph0=subs(P,CC,solCh0);
Ph01=subs(Ph0,v0,0); % Solution: power series h0<>0, v0=0
disp('x1(t)='+string(Ph01))
%% Display power serien - h0=0 v0<>0 k<>0 c<>0
% part 2
solCv0=subs(solC0,[h0, v0],[0, v]);
solCv0=struct2cell(solCv0)';
Pv0=subs(P,CC,solCv0);
Pv02=subs(Pv0,[h0,v0],[0,v]); % Solution: power series h0=0, v0=v12<>0
disp('x2(t)='+string(Pv02))
%% Display power serien - h0=0 v0<>0 k=0 c=0
% part 3
solCv0=subs(solC0,[h0,v0,k,c],[0,v,0,0]);
solCv0=struct2cell(solCv0)';
Pv0=subs(P,CC,solCv0);
Pv03=subs(Pv0,[h0,v0],[0,v]); % Solution: power series h0=0, v0=v23<>0
disp('x3(t)='+string(Pv03))
%% Output
% uses h instead of h0
% uses v instead of v12, v23
