# Supplementary material for: Mathematical Framework for the Representation of the Travel of an Accelerometer-Based Texture Testing Device
Source: Sensors (Basel). 2025 May 22;25(11):3273. doi: 10.3390/s25113273 (PMC12157044; doi:10.3390/s25113273)
Supplement: Supplementary file 1 [file sensors-25-03273-s001.zip › deviation_cosine.xlsx]

## Sheet: Tabelle1
phi in Grad	phi in Radiant	cos(phi)	1	prozentuelle Abweichung vom Cos	1-phi²/2	prozentuelle Abweichung vom Cos
5.72958	0.1	0.995004	1	0.00502092	0.995	4.18619e-06
11.4592	0.2	0.980067	1	0.0203388	0.98	6.7932e-05
17.1887	0.3	0.955336	1	0.0467516	0.955	0.000352221
22.9183	0.4	0.921061	1	0.0857044	0.92	0.00115193
28.6479	0.5	0.877583	1	0.139494	0.875	0.00294281
34.3775	0.6	0.825336	1	0.211628	0.82	0.00646478
40.107	0.7	0.764842	1	0.307459	0.755	0.0128683
45.8366	0.8	0.696707	1	0.435324	0.68	0.0239795
51.5662	0.9	0.62161	1	0.608726	0.595	0.0428081
57.2958	1	0.540302	1	0.850816	0.5	0.0745921
63.0254	1.1	0.453596	1	1.2046	0.395	0.129181
68.7549	1.2	0.362358	1	1.7597	0.28	0.227283
74.4845	1.3	0.267499	1	2.73833	0.155	0.420558
80.2141	1.4	0.169967	1	4.88349	0.02	0.88233
8.0693	0.140836		1	0.01	8.0693	7.10046
11.3649	0.198355		1	0.02	11.3649	5.04148
13.8624	0.241945		1	0.03	13.8624	4.13317
17.7528	0.309845		1	0.05	17.7528	3.22742
20.8397	0.363721		1	0.07	20.8397	2.74936
24.62	0.4297		1	0.1	24.62	2.32721
				prozentuelle Abweichung des	bei maximalem Winkel	Verhältnis Starthöhe:Armlänge
				freien Falls vom Pendel	in Grad	wie 1: Wert

## Sheet: Tabelle2
p	cos	acos
0.01	0.990099	0.140836	8.0693
0.02	0.980392	0.198355	11.3649
0.05	0.952381	0.309845	17.7528
0.1	0.909091	0.4297	24.62
		rad	deg
		0.1408	8.06725
